# Supplementary material for: Early Dalmatian farmers specialized in sheep husbandry
Source: Sci Rep. 2023 Jun 26;13:10355. doi: 10.1038/s41598-023-37516-z (PMC10293258; doi:10.1038/s41598-023-37516-z)
Supplement: Supplementary file 2 — Supplementary Information 2. [file 41598_2023_37516_MOESM2_ESM.xlsx]

## Sheet: Hoja1
Samples	SP	ZooMS	ELEMENT	Payne' class
CV48	Ovis	Ovis	M3	GH
CV47	Capra	Ovis	MD+d3+4	BC
CV46	Ovis	Ovis	MD+P3+4	EF
CV49	cf Ovis	Ovis	MD+d4+M1	B
CV50	OC	Ovis	MD+d3+4	BC
CV51	Ovis	Ovis	MD+d3+4+M1	C
CV52	Ovis	Ovis	MD+M2+3	G
CV54	Ovis	Ovis	M3	GH
CV158	Ovis	Ovis	M3	F
CV22	OC	Ovis	d4	CD
CV23	cf Ovis	Ovis	MD+d4+M1	D
CV24	Ovis	Ovis	MD+d3+4	BC
CV25	Ovis	Ovis	MD+d3+4+M1	C
CV30	Ovis	Ovis	MD+P3+4+M1+2+3	H
CV31	Ovis	Ovis	M3	GH
CV26	Ovis	Ovis	MD+P3+4+M1	EF
CV27	Capra	Ovis	MD+d4+M1	B
CV29	Ovis	Ovis	MD+d3+4	C
CV33	Capra	Ovis	P4	EFG
CV32	Ovis	Ovis	MD+P3+4+M1+2+3	G
CV34	Ovis	Ovis	MD+d3+4+M1+2	D
CV35	Ovis	Ovis	MD+d3+4+M1+2	C
CV36	Ovis	Ovis	MD+d3+4+M1+2	C
CV37	Ovis	Ovis	MD+d3+4+M1	C
CV38	Ovis	Ovis	MD+P3+4+M1+2+3	FG
CV40	Capra	Ovis	MD+d4+M1	C
CV41	Ovis	Ovis	M3	GH
CV42	Ovis	Ovis	M3	GH
CV43	Ovis	Ovis	M3	GH
CV44	Ovis	Ovis	M3	GH
CV45	Ovis	Ovis	M3	GH
CV55	Ovis	Ovis	MD+d3+4+M1	C
CV56	Ovis	Ovis	MD+d3+4+M1	C
CV57	Ovis	Ovis	MD+d3+4	C
CV58	Ovis	Ovis	MD+d3+4+M1	C
CV59	cf Ovis	Ovis	MD+d4+M1	D
CV60	OC	Ovis	MD+d4	BC
CV62	Ovis	Ovis	MD+M3	GH
CV63	Ovis	Ovis	MD+M3	E
CV64	Capra	Ovis	MD+P3+4+M1+2+3	E
CV65	cf Ovis	Ovis	MD+M3	E
CV66	OC	Ovis	MD+d4+M1	B
CV67	Ovis	Ovis	MD+P4+M1+2+3	E
CV68	Capra	Ovis	MD+P4+M1+2	E
CV69	Ovis	Ovis	M3	GH
CV70	Ovis	Ovis	M3	GH
CV71	Ovis	Ovis	M3	GH
CV72	Ovis	Ovis	MD+P3+4+M1+2+3	G
CV74	Ovis	Ovis	P4	EFGHI
CV75	Ovis	Ovis	P4	DE
CV76	Ovis	Ovis	P4	EFGHI
CV78	Ovis	Ovis	P4	DE
CV82	Ovis	Ovis	MD+d3+4+M1	C
CV83	Ovis	Ovis	MD+d3+4+M1	C
CV91	Ovis	Ovis	MD+d3+4+M1	C
CV92	Ovis	Ovis	MD+d3+4+M1	C
CV80	Ovis	Ovis	MD+P3+d4/P4+M1+2	D
CV81	Ovis	Ovis	MD+P3+4+M1+2+3	EF
CV84	Ovis	Ovis	MD+M2+3	F
CV85	cf Capra	Ovis	MD+P3+4+M1+2	E
CV87	Ovis	Ovis	MD+M1+2	FG
CV88	Capra	Ovis	MD+P4+M1+2	FG
CV89	Capra	Ovis	MD+P3+4+M1+2+3	EF
CV93	Capra	Ovis	MD+P4	EFGHI
CV94	Ovis	Ovis	MD+M1+2+3	E
CV95	Ovis	Ovis	M3	F
CV96	Ovis	Ovis	M3	GH
CV97	Ovis	Ovis	M3	GH
CV98	Ovis	Ovis	M3	GH
CV99	Ovis	Ovis	M3	E
CV100	Ovis	Ovis	M3	GH
CV101	Ovis	Ovis	MD+P4+M1	EF
CV102	cf Capra	Ovis	MD+d4+M1	C
CV103	Ovis	Ovis	MD+P3+4+M1+2+3	EF
CV104	Ovis	Ovis	MD+P3+4+M1	FG
CV105	Ovis	Ovis	MD+P3+4	EF
CV106	cf Capra	Ovis	MD+P4+M1+2	EF
CV107	Ovis	Ovis	MD+d4+M1+2	D
CV108	OC	Ovis	d4	C
CV109	Ovis	Ovis	P4	EFGHI
CV110	Ovis	Ovis	P4	EFGHI
CV111	Ovis	Ovis	P4	EFG
CV112	Ovis	Ovis	M3	GH
CV113	Ovis	Ovis	M3	F
CV114	Ovis	Ovis	M3	F
CV115	Ovis	Ovis	M3	GH
CV116	Ovis	Ovis	M3	GH
CV118	Ovis	Ovis	MD+d3+4	C
CV119	cf Capra	Ovis	MD+P3+4+M1	FG
CV121	Capra	Ovis	MD+M2+3	G
CV122	Ovis	Ovis	M3	GH
CV123	Ovis	Ovis	M3	GH
CV159	Ovis	Ovis	M3	E
CV125	Ovis	Ovis	M3	F
CV126	Ovis	Ovis	M3	GH
CV127	cf Ovis	Ovis	MD+d4+M1	C
CV128	Ovis	Ovis	MD+d3+4+M1	C
CV129	Ovis	Ovis	M3	E
CV130	Ovis	Ovis	M3	GH
CV133	OC	Ovis	d4	BC
CV134	Ovis	Ovis	P4	EFGHI
CV135	Capra	Ovis	P4	EF
CV136	Ovis	Ovis	M3	E
CV137	Ovis	Ovis	M3	F
CV138	Ovis	Ovis	M3	F
CV139	Ovis	Ovis	M3	GH
CV141	Capra	Ovis	MD+P4+M1	DEF
CV142	Ovis	Ovis	MD+M3	E
CV143	Ovis	Ovis	MD+P3+4	DE
CV144	Ovis	Ovis	MD+d3+4	BC
CV145	Ovis	Ovis	MD+d3+4	C
CV147	Capra	Ovis	P4	EF
CV149	Ovis	Ovis	M3	F
CV150	Ovis	Ovis	M3	GH
CV151	Ovis	Ovis	M3	E
CV152	Ovis	Ovis	M3	GH
CV153	Ovis	Ovis	M3	GH
CV154	Ovis	Ovis	M3	GH
CV155	Ovis	Ovis	M3	GH
CV156	OC	Ovis	d4	C
CV157	Ovis	Ovis	MD+d3+4	C
T2	OC	Ovis	d4	B
T67	OC	Ovis	MD+d4+M1	B
T75	Ovis	Ovis	MD+d3+4	BC
T86	OC	Ovis	d4	BC
T34	Ovis	Ovis	MD+d3+4	BC
T41	Ovis	Ovis	MD+d3+4	C
T42	Ovis	Ovis	MD+d3+4+M1	C
T1	OC	Ovis	d4	C
T5	OC	Ovis	d4	C
T73	Ovis	Ovis	MD+d3+4+M1+2	C
T53	OC	Ovis	d4	C
T31	Ovis	Ovis	MD+d3+4+M1	C
T7	OC	Ovis	MD+d4+M1	C
T43	Ovis	Ovis	MD+d3+4	CD
T65	OC	Ovis	d4	CD
T26	OC	Ovis	d4	CD
T87	OC	Ovis	d4	CD
T97	OC	Ovis	d4	CD
T51	Ovis	Ovis	MD+d3+4	CD
T52	OC	Ovis	d4	CD
T30	cf Capra	Capra	MD+d4+M1	CD
T46	OC	Ovis	d4	CD
T3	Ovis	Ovis	MD+d3+4	CD
T50	Ovis	Ovis	MD+d3+4	CD
T54	OC	Ovis	d4	CD
T6	cf Ovis	Ovis	MD+d4+M1+2	D
T89	OC	Ovis	d4	CD
T37	OC	Ovis	d4	D
T33	cf Ovis	Ovis	MD+d4+M1+2	D
T63	Ovis	Ovis	M3	E
T55	Ovis	Ovis	MD+M3	E
T81	Ovis	Ovis	M3	EFGH
T21	Capra	Ovis	M3	EFGH
T44	cf Ovis	Ovis	MD+M2+3	G
T39	Capra	Ovis	M3	GH
T47	Ovis	Ovis	M3	GH
T48	Ovis	Ovis	M3	GH
T8	Capra	Ovis	M3	GH
T76	Ovis	Ovis	M3	GH
T38	Ovis	Ovis	M3	GH
T25	OC	Ovis	M3	GH
T15	Capra	Ovis	P4	DE
T64	Capra	Ovis	MD+P4+M1+2	EF
T32	Capra	Ovis	MD+P4+M1+2	EF
T10	Ovis	Ovis	P4	EF
T12	Ovis	Ovis	P4	EFG
T13	Ovis	Ovis	P4	EFGHI
T14	Ovis	Ovis	P4	EFGHI
T36	Ovis	Ovis	P4	EFGHI
T74	Ovis	Ovis	MD+M1+2	CD
T88	Ovis	Ovis	P4	EFG
T17	Ovis	Ovis	M1-2	DEF/EFG
T18	Ovis	Ovis	M1-2	DEF/EFG
T19	Ovis	Ovis	MD+M1-2	DEF/EFG
T20	Capra	Ovis	M1-2	DEF/EFG
T22	Capra	Ovis	M1-2	DEF/EFG
T24	Capra	Ovis	MD+M1-2	C/DE
T82	Ovis	Ovis	MD+M1+2	D
T83	Ovis	Ovis	M1-2	C/DE
T98	cf Ovis	Ovis	P4	EFG
T56	Capra	Ovis	M1-2	CD/E
T57	Ovis	Ovis	M1-2	DEF/EFG
T79	Ovis	Ovis	M1-2	DEF/EFG
T96	Capra	Ovis	P4	EFGH
T62	Capra	Ovis	M1-2	C/DE
T69	Capra	Ovis	M1-2	DEF/EFG
